# Supplementary material for: “A Dog Brings Benefits No Matter Where It’s from”: UK Residents’ Understanding of the Benefits and Risks of Importing Puppies from Romania to the UK
Source: Animals (Basel). 2025 Jul 25;15(15):2192. doi: 10.3390/ani15152192 (PMC12345484; doi:10.3390/ani15152192)
Supplement: Supplementary file 1 [file animals-15-02192-s001.zip]

Archive with 1 entries (1 files):
- animals-3715753-supplementary.pdf
